# Supplementary material for: E-cadherin loss induces targetable autocrine activation of growth factor signalling in lobular breast cancer
Source: Sci Rep. 2018 Oct 18;8:15454. doi: 10.1038/s41598-018-33525-5 (PMC6193986; doi:10.1038/s41598-018-33525-5)
Supplement: Supplementary file 2 — Supplementary Table S1 [file 41598_2018_33525_MOESM2_ESM.xlsx]

## Sheet: Supplementary Table S1
Supplementary Table S1. Antibodies used for RPPA analysis.
Target protein/phosphoprotein	Species	Clonality	Clone number	Catalog number	Suppliera	Dilution factor
Akt	Rabbit	Polyclonal	−	9272	Cell Signaling Technology	500
Phospho-Akt (pSer473)	Rabbit	Monoclonal	D9E	4060	Cell Signaling Technology	500
Phospho-Akt (pThr308)	Rabbit	Monoclonal	C31E5E	2965	Cell Signaling Technology	500
α-Catenin	Mouse	Monoclonal	5/a-Catenin	610193	BD Biosciences	500
AMPKα	Rabbit	Polyclonal	−	2532	Cell Signaling Technology	250
Phospho-AMPKα (pThr172)	Rabbit	Monoclonal	40H9	2535	Cell Signaling Technology	500
Phospho-Bad (pSer112)	Rabbit	Polyclonal	−	9291	Cell Signaling Technology	500
Phospho-Bad (pSer136)	Rabbit	Polyclonal	−	9295	Cell Signaling Technology	250
Bak	Rabbit	Monoclonal	Y164	ab32371	abcam	250
Bax	Rabbit	Monoclonal	E63	ab32503	abcam	1000
Bcl-2	Rabbit	Monoclonal	E17	ab32124	abcam	500
Bcl-XL	Rabbit	Monoclonal	E18	ab32370	abcam	1000
β-Actin	Rabbit	Monoclonal	13E5	4970	Cell Signaling Technology	1000
β-Catenin	Rabbit	Polyclonal	−	9562	Cell Signaling Technology	500
Phospho-β-catenin (pSer33,pSer37,pThr41)	Rabbit	Polyclonal	−	9561	Cell Signaling Technology	1000
Phospho-β-catenin (pThr41,pSer45)	Rabbit	Polyclonal	−	9565	Cell Signaling Technology	250
β-Tubulin	Rabbit	Polyclonal	−	ab6046	abcam	5000
Bid	Rabbit	Monoclonal	Y8	ab32060	abcam	500
Bim	Rabbit	Monoclonal	Y36	ab32158	abcam	250
Phospho-Bim (pSer69)	Rabbit	Monoclonal	D7E11	4585	Cell Signaling Technology	500
BRCA1	Rabbit	Polyclonal	−	9010	Cell Signaling Technology	250
c-Jun	Rabbit	Monoclonal	E254	ab32137	abcam	250
Phospho-c-Jun (pSer73)	Rabbit	Polyclonal	−	9164	Cell Signaling Technology	1000
c-Myc	Rabbit	Monoclonal	D84C12	5605	Cell Signaling Technology	500
Phospho-c-Myc (pThr58,pSer62)	Rabbit	Monoclonal	E203	ab32029	abcam	250
Calpain 2 (large subunit)	Rabbit	Polyclonal	−	2539	Cell Signaling Technology	500
Calpastatin	Rabbit	Polyclonal	−	4146	Cell Signaling Technology	500
Caspase 3	Rabbit	Polyclonal	−	9662	Cell Signaling Technology	500
Phospho-CDK1 (pTyr15)	Rabbit	Polyclonal	−	9111	Cell Signaling Technology	250
CDK2	Rabbit	Monoclonal	E304	ab32147	abcam	250
Phospho-Chk1 (pSer345)	Rabbit	Monoclonal	133D3	2348	Cell Signaling Technology	500
Phospho-Chk2 (pThr68)	Rabbit	Polyclonal	−	2661	Cell Signaling Technology	250
Cleaved caspase 3 (Asp175)	Rabbit	Monoclonal	5A1E	9664	Cell Signaling Technology	500
Cyclin D1	Mouse	Monoclonal	DCS6	2926	Cell Signaling Technology	500
Phospho-cyclin D1 (pThr286)	Rabbit	Monoclonal	D29B3	3300	Cell Signaling Technology	500
E-cadherin	Rabbit	Monoclonal	24E10	3195	Cell Signaling Technology	250
Phospho-EGFR (pTyr1086)	Rabbit	Polyclonal	−	36-9700	Life Technologies	2000
Phospho-EGFR (pTyr1173)	Rabbit	Monoclonal	53A5	4407	Cell Signaling Technology	1000
EGFR	Rabbit	Polyclonal	−	2232	Cell Signaling Technology	1000
HER2	Rabbit	Polyclonal	−	A0485	Agilent Technologies (Dako)	500
Phospho-HER2/EGFR (pTyr1248/Tyr1173)	Rabbit	Polyclonal	−	2244	Cell Signaling Technology	250
HER3	Rabbit	Monoclonal	1B2E	4754	Cell Signaling Technology	500
Phospho-HER3 (pTyr1289)	Rabbit	Monoclonal	21D3	4791	Cell Signaling Technology	500
FAK	Rabbit	Polyclonal	−	3285	Cell Signaling Technology	500
Phospho-FAK (pTyr397)	Rabbit	Polyclonal	−	3283	Cell Signaling Technology	500
GAPDH	Mouse	Monoclonal	mAbcam 9484	ab9484	abcam	2000
Phospho-GSK-3α/β (pSer21/Ser9)	Rabbit	Polyclonal	−	9331	Cell Signaling Technology	500
GSK-3β	Rabbit	Monoclonal	27C10	9315	Cell Signaling Technology	500
Phospho-GSK-3β (pSer9)	Rabbit	Polyclonal	−	9336	Cell Signaling Technology	500
Phospho-IGF-1Rβ (pTyr1162,pTyr1163)	Rabbit	Polyclonal	−	44-804G	Life Technologies	500
JAK1	Rabbit	Polyclonal	−	3332	Cell Signaling Technology	500
Phospho-JAK1 (pTyr1022,pThr1023)	Rabbit	Polyclonal	−	44-422G	Life Technologies	5000
Phospho-M-CSF receptor (pTyr723)	Rabbit	Monoclonal	49C10	3155	Cell Signaling Technology	500
MAPKAPK-2	Rabbit	Monoclonal	E341	ab32567	abcam	500
Phospho-MAPKAPK-2 (pThr334)	Rabbit	Polyclonal	−	3041	Cell Signaling Technology	500
MEK1/2	Rabbit	Polyclonal	−	9122	Cell Signaling Technology	1000
Phospho-MEK1/2 (pSer217/Ser221)	Rabbit	Monoclonal	41G9	9154	Cell Signaling Technology	1000
Met	Rabbit	Polyclonal	−	4560	Cell Signaling Technology	500
Phospho-Met (pTyr1234)	Rabbit	Polyclonal	−	11227	Signalway Antibody	1000
Phospho-Met (pTyr1349)	Rabbit	Polyclonal	−	11238	Signalway Antibody	1000
Phospho-Mnk1 (pThr197,pThr202)	Rabbit	Polyclonal	−	2111	Cell Signaling Technology	500
Phospho-MSK1 (pSer376)	Rabbit	Polyclonal	−	9591	Cell Signaling Technology	250
mTOR	Rabbit	Polyclonal	−	2972	Cell Signaling Technology	250
Phospho-mTOR (pSer2448)	Rabbit	Polyclonal	−	2971	Cell Signaling Technology	250
Phospho-mTOR (pSer2481)	Rabbit	Polyclonal	−	09-343	Merck Millipore	1000
NF-κB p105/p50	Rabbit	Polyclonal	−	GTX110585c	GeneTex	1000
Phospho-NF-κB p65 (pSer536)	Rabbit	Monoclonal	93H1	3033	Cell Signaling Technology	250
p120 catenin	Mouse					500
p38 MAPK	Rabbit	Polyclonal	−	9212	Cell Signaling Technology	500
Phospho-p38 MAPK (pThr180,pTyr182)	Rabbit	Polyclonal	−	9211	Cell Signaling Technology	500
p44/42 MAPK (ERK1/2)	Rabbit	Polyclonal	−	9102	Cell Signaling Technology	500
p53	Rabbit	Polyclonal	−	9282	Cell Signaling Technology	10000
Phospho-p53 (pSer15)	Rabbit	Polyclonal	−	9284	Cell Signaling Technology	500
p70 S6 kinase	Rabbit	Polyclonal	−	9202	Cell Signaling Technology	250
Phospho-p70 S6 kinase (pThr389)	Rabbit	Monoclonal	E175	ab32359	abcam	500
Phospho-p70 S6 kinase (pThr421,pSer424)	Rabbit	Polyclonal	−	9204	Cell Signaling Technology	1000
p90 S6 kinase	Rabbit	Polyclonal	−	sc-231	Santa Cruz Biotechnology	5000
Phospho-p90 S6 kinase (pThr359,pSer363)	Rabbit	Polyclonal	−	9344	Cell Signaling Technology	250
Phospho-PDGFRβ (pTyr1021)	Rabbit	Monoclonal	6F10	2227	Cell Signaling Technology	250
Phospho-PDGFRβ (pTyr751)	Rabbit	Monoclonal	C63G6	4549	Cell Signaling Technology	250
PDK1	Rabbit	Polyclonal	−	3062	Cell Signaling Technology	500
Phospho-PDK1 (pSer241)	Rabbit	Polyclonal	−	3061	Cell Signaling Technology	250
PI3K p110α	Rabbit	Monoclonal	C73F8	4249	Cell Signaling Technology	500
Phospho-PKC (pan) (pSer660 (βII))	Rabbit	Polyclonal	−	9371	Cell Signaling Technology	1000
Phospho-PKC substrate ((Arg/Lys)(Und)pSer(Hyd)(Arg/Lys))b	Rabbit	Polyclonal	−	2261	Cell Signaling Technology	1000
PKCα	Mouse	Monoclonal	3/PKCα	610108	BD Biosciences	2000
Phospho-PKCα (pThr638)	Rabbit	Monoclonal	E195	ab32502	abcam	1000
Phospho-PKCγ (pThr514)	Rabbit	Polyclonal	−	GTX25778	GeneTex	250
PKCζ	Rabbit	Polyclonal	−	9372	Cell Signaling Technology	250
Phospho-PKCζ/λ (pThr410/Thr403)	Rabbit	Polyclonal	−	9378	Cell Signaling Technology	250
Prohibitin	Rabbit	Polyclonal	−	sc-28259	Santa Cruz Biotechnology	5000
PTEN	Rabbit	Polyclonal	−	9552	Cell Signaling Technology	500
Phospho-PTEN (pSer380,pThr382,pThr383)	Rabbit	Polyclonal	−	9554	Cell Signaling Technology	250
Phospho-Raf-1 (pSer259)	Rabbit	Polyclonal	−	9421	Cell Signaling Technology	500
Phospho-Raf-1 (pSer338)	Rabbit	Monoclonal	56A6	9427	Cell Signaling Technology	500
Raf-1	Rabbit	Polyclonal	−	sc-133	Santa Cruz Biotechnology	1000
Ras	Mouse	Monoclonal	18/Ras	610001	BD Biosciences	1000
ROCK-I	Rabbit	Monoclonal	EPR638Y	04-1121	Merck Millipore	500
S6 ribosomal protein	Rabbit	Monoclonal	5G10	2217	Cell Signaling Technology	250
Phospho-S6 ribosomal protein (pSer235,pSer236)	Rabbit	Polyclonal	−	2211	Cell Signaling Technology	1000
Phospho-S6 ribosomal protein (pSer240,pSer244)	Rabbit	Polyclonal	−	2215	Cell Signaling Technology	250
Src	Rabbit	Monoclonal	36D10	2109	Cell Signaling Technology	500
Phospho-Src (family) (pTyr416)	Rabbit	Polyclonal	−	2101	Cell Signaling Technology	500
Stat1	Mouse	Monoclonal	9H2	9176	Cell Signaling Technology	500
Phospho-Stat1 (pSer727)	Rabbit	Polyclonal	−	44-382G	Life Technologies	5000
Phospho-Stat1 (pTyr701)	Rabbit	Polyclonal	−	9171c	Cell Signaling Technology	500
Stat3	Rabbit	Polyclonal	−	9132c	Cell Signaling Technology	500
Phospho-Stat3 (pTyr705)	Mouse	Monoclonal	3E2	9138	Cell Signaling Technology	1000
Stat5	Rabbit	Polyclonal	−	44-368G	Life Technologies	5000
Phospho-Stat5 (pTyr694)	Rabbit	Polyclonal	−	9351	Cell Signaling Technology	500
Stat6	Rabbit	Polyclonal	−	9362	Cell Signaling Technology	500
Phospho-Stat6 (pTyr641)	Rabbit	Polyclonal	−	9361	Cell Signaling Technology	250
Survivin	Rabbit	Monoclonal	71G4B7	2808	Cell Signaling Technology	250
Tuberin	Rabbit	Polyclonal	−	3612	Cell Signaling Technology	1000
Phospho-Tuberin (pThr1462)	Rabbit	Monoclonal	5B12	3617	Cell Signaling Technology	500
Phospho-VEGFR2 (pTyr1059)	Rabbit	Monoclonal	D5A6	3817	Cell Signaling Technology	500
Phospho-VEGFR2 (pTyr1175)	Rabbit	Monoclonal	19A10	2478	Cell Signaling Technology	1000
Phospho-VEGFR2 (pTyr951)	Rabbit	Monoclonal	15D2	4991	Cell Signaling Technology	500
Wnt-1	Rabbit					500
YAP	Rabbit	Polyclonal	−	SAB4500095	Sigma-Aldrich	500
aabcam, Cambridge, UK; BD Biosciences, Oxford, UK; Agilent Technologies (Dako), Ely, UK; Cell Signaling Technology, Danvers, MA, USA; GeneTex, Irvine, CA, USA; Life Technologies, Paisley, UK; Merck Millipore, Watford, UK; Santa Cruz Biotechnology, Heidelberg, Germany; Signalway Antibody, College Park, MD, USA.
bHyd, hydrophobic amino acid residue; Und, undetermined amino acid residue.
cProduct discontinued.
