# Supplementary material for: E-cadherin loss induces targetable autocrine activation of growth factor signalling in lobular breast cancer
Source: Sci Rep. 2018 Oct 18;8:15454. doi: 10.1038/s41598-018-33525-5 (PMC6193986; doi:10.1038/s41598-018-33525-5)
Supplement: Supplementary file 3 — Supplementary Table S2 [file 41598_2018_33525_MOESM3_ESM.xlsx]

## Sheet: Supplementary Table S2
Supplementary Table S2. RPPA analysis of E-cadherin-positive and E-cadherin-negative cell lines (proteins/phosphoproteins).
Protein/phosphoprotein	Mousea																												Humana
	E+						E−						Differential expressionb																E+			E−			Differential expressionb
	Trp53Δ/Δ-3			Trp53Δ/Δ-7			mILC-1			mILC-2			Trp53Δ/Δ-3 vs mILC-1				Trp53Δ/Δ-3 vs mILC-2				Trp53Δ/Δ-7 vs mILC-1				Trp53Δ/Δ-7 vs mILC-2				MCF7			IPH-926			MCF7 vs IPH-926
	Mean	s.d.		Mean	s.d.		Mean	s.d.		Mean	s.d.		P	Q	5% FDR		P	Q	5% FDR		P	Q	5% FDR		P	Q	5% FDR		Mean	s.d.		Mean	s.d.		P	Q	5% FDR
Akt	1508.76	487.708		1225.79	407.173		952.842	181.684		1047.64	148.075		0.137975	0.379183			0.192183	0.411058			0.348775	0.67251			0.51568	0.754599			1721.28	78.9747		561.402	123.973		0.000165965	0.00121984	*
Phospho-Akt (pSer473)	108.596	23.0969		98.5327	22.5392		205.427	2.74428		156.058	33.4404		0.00196205	0.0323738	*		0.113166	0.289418			0.0012309	0.0294677	*		0.0688796	0.367907			68.6355	14.7176		275.332	85.7984		0.0147035	0.0146667	*
Phospho-Akt (pThr308)	145.07	24.5327		123.238	12.3586		196.731	17.3472		161.774	30.4155		0.0408173	0.204974			0.500275	0.626005			0.00394164	0.0589768			0.1119	0.42959			96.6639	17.4461		195.12	49.8887		0.0320789	0.0269463	*
α-Catenin	151.682	11		151.425	6.75234		101.724	3.50041		96.649	5.97252		0.00169399	0.0323738	*		0.0015958	0.0307192	*		0.000346952	0.0138434	*		0.000460471	0.0188563	*		119.696	6.67034		92.9291	2.88178		0.00309292	0.006332	*
AMPKα	112.947	1.86225		136.705	7.66775		152.4	7.94844		130.438	4.44052		0.00111489	0.0257539	*		0.00325786	0.0422275	*		0.0695687	0.376881			0.288306	0.650572			110.617	8.096		133.578	2.11335		0.00896388	0.0109808	*
Phospho-AMPKα (pThr172)	144.113	39.1172		162.012	19.3384		145.562	43.3483		119.01	24.6303		0.967754	0.939458			0.400239	0.599384			0.580699	0.776515			0.0761297	0.389689			196.872	33.1835		74.7683	9.10769		0.00355368	0.006332	*
Phospho-Bad (pSer112)	67.0594	1.90175		63.2249	2.87022		64.3915	2.28376		62.1331	2.93241		0.194186	0.406157			0.0708087	0.255575			0.609795	0.776515			0.669205	0.830422			60.8372	3.51666		58.5228	0.879928		0.330192	0.197271
Phospho-Bad (pSer136)	55.2349	0.657216		55.2709	3.91751		54.5719	2.2817		54.2403	4.95487		0.655246	0.778989			0.748607	0.80895			0.802411	0.912255			0.791547	0.913591			60.0298	5.14656		54.2891	5.02617		0.239404	0.153468
Bak	50.8242	2.07549		49.3071	1.63016		49.1343	2.05984		50.9513	4.99138		0.373944	0.618046			0.968774	0.94028			0.911247	0.982669			0.617157	0.795667			54.4656	4.25153		48.6632	1.54943		0.0901609	0.0654501
Bax	78.0302	18.574		71.4604	4.59151		71.4914	6.97591		70.8443	3.25372		0.598554	0.759704			0.544985	0.642304			0.995335	0.992847			0.857872	0.949455			76.632	2.78212		62.5569	4.63731		0.010778	0.0120413	*
Bcl-2	155.619	16.0155		173.859	29.6093		150.478	23.4278		250.757	137.915		0.769454	0.854537			0.300936	0.503741			0.3439	0.67251			0.39849	0.678495			264.769	129.477		178.777	7.77725		0.314878	0.190874
Bcl-XL	87.8415	4.36613		79.5334	4.50848		75.6213	4.74757		67.6104	4.16198		0.0305221	0.185542			0.00437395	0.0459265	*		0.359576	0.67251			0.0281751	0.269714			70.1414	3.79303		140.118	6.30604		7.96327e-05	0.000936481	*
β-Actin	333.293	31.6717		192.479	33.4596		178.052	28.651		207.153	16.7426		0.00325186	0.0375589	*		0.00365606	0.0422275	*		0.600778	0.776515			0.534316	0.754599			59.9211	8.27398		36.7458	11.5097		0.0472702	0.0380751	*
β-Catenin	1053.31	167.266		754.148	39.8337		102.422	16.0217		108.488	10.6931		0.000607349	0.0257539	*		0.00061652	0.0175841	*		1.24321e-05	0.000744062	*		1.09957e-05	0.000675413	*		327.262	48.3558		136.562	21.5581		0.00336472	0.006332	*
Phospho-β-catenin (pSer33,pSer37,pThr41)	73.4617	21.4052		55.3638	2.65475		61.6407	8.24418		64.9383	10.6039		0.422605	0.628679			0.570204	0.658586			0.277254	0.626176			0.203469	0.57647			34.8882	3.83288		37.5792	7.98868		0.626804	0.323299
Phospho-β-catenin (pThr41,pSer45)	67.0711	15.4959		54.7264	6.68692		48.929	12.4362		52.8565	10.7374		0.189063	0.406157			0.261842	0.471744			0.516222	0.753558			0.810593	0.913591			62.7893	6.04888		52.7152	16.2019		0.37022	0.207323
β-Tubulin	219.498	70.7635		166.47	55.2373		235.407	22.4197		289.065	98.1536		0.729277	0.825799			0.375736	0.571967			0.115728	0.425421			0.132473	0.49316			279.613	49.5941		252.651	89.8584		0.672729	0.341004
Bid	103.457	9.48348		121.2	10.4131		111.701	12.5865		113.783	12.4986		0.416369	0.628679			0.318146	0.524941			0.370808	0.67251			0.473698	0.727423			123.22	3.05147		92.1412	5.12703		0.000836725	0.00289408	*
Bim	86.6984	7.50238		105.224	10.6617		113.102	9.5752		93.323	8.75932		0.0198035	0.127073			0.376359	0.571967			0.394871	0.687146			0.209519	0.57647			114.771	6.79341		103.455	3.67819		0.0642209	0.0477999	*
Phospho-Bim (pSer69)	73.6184	2.48344		79.3557	2.66351		77.8134	2.14354		82.3767	3.67877		0.0910654	0.303553			0.0268025	0.119065			0.475617	0.711642			0.313496	0.650572			83.6332	4.54315		80.651	6.2717		0.541411	0.289409
BRCA1	43.4866	17.813		34.9751	1.50141		38.2362	1.44143		38.7288	1.96826		0.637602	0.778989			0.669336	0.743349			0.0532318	0.376881			0.058603	0.327244			356.358	84.8677		94.2332	21.2988		0.00656688	0.00941786	*
c-Jun	58.5336	2.08195		61.5089	3.47252		59.786	4.11635		61.603	2.10511		0.66096	0.778989			0.147145	0.333513			0.609673	0.776515			0.971221	>9.99E-01			60.2996	1.28731		52.0807	3.00874		0.01218	0.0130215	*
Phospho-c-Jun (pSer73)	45.0589	1.45211		48.9048	6.19558		47.7342	5.00224		45.0164	2.94305		0.424562	0.628679			0.98415	0.947245			0.811709	0.912255			0.382839	0.675319			40.6948	0.720758		39.3026	2.13263		0.344576	0.200605
c-Myc	53.8539	1.79767		65.1181	4.52958		59.0833	4.8932		74.6898	2.74622		0.157124	0.384441			0.000390602	0.0175841	*		0.191629	0.532219			0.0352579	0.288762			60.7841	3.34938		47.8363	1.3717		0.00345707	0.006332	*
Phospho-c-Myc (pThr58,pSer62)	83.6782	3.81005		90.721	5.40392		80.4473	4.95614		109.467	1.07802		0.421617	0.628679			0.000351977	0.0175841	*		0.0722908	0.376881			0.00413584	0.101618			91.2414	1.88944		82.386	3.49084		0.0181135	0.0174602	*
Calpain 2 (large subunit)	82.9764	7.6775		74.6201	3.55143		67.0652	4.5665		78.6955	6.09846		0.0368055	0.204974			0.491811	0.626005			0.0867012	0.376881			0.373356	0.674511			69.2755	2.7677		220.365	8.31122		7.47563e-06	0.000109892	*
Calpastatin	659.973	92.372		651.134	73.7232		292.972	35.7843		411.729	35.6566		0.00303086	0.0375589	*		0.0122295	0.0882813			0.00163219	0.0325621	*		0.00716334	0.118265			262.296	21.4947		1115.44	160.297		0.000796382	0.00289408	*
Caspase 3	314.001	52.1171		393.427	88.3035		566.585	92.8098		507.423	99.129		0.0147322	0.113438			0.0402872	0.17234			0.0792824	0.376881			0.211161	0.57647			89.2115	9.68073		173.11	19.8163		0.00274892	0.0062168	*
Phospho-CDK1 (pTyr15)	215.489	63.8964		180.026	7.75762		262.741	49.0429		201.401	22.9108		0.367078	0.618046			0.737389	0.80895			0.0447718	0.376881			0.200705	0.57647			147.348	23.8894		383.481	49.2767		0.00171838	0.00481148	*
CDK2	109.758	4.11004		115.084	11.2314		119.595	6.53915		120.927	9.65537		0.0919857	0.303553			0.139126	0.327939			0.579375	0.776515			0.531533	0.754599			214.789	14.5625		142.047	17.1277		0.00497904	0.00796873	*
Phospho-Chk1 (pSer345)	165.582	15.2235		132.875	16.5005		142.038	9.66089		141.492	4.59403		0.0865104	0.303553			0.0585099	0.225263			0.452847	0.688516			0.432538	0.681247			125.828	4.78056		122.5	4.87445		0.445578	0.242592
Phospho-Chk2 (pThr68)	104.315	10.8958		110.979	3.15255		93.7657	8.31949		113.061	13.4511		0.25351	0.488008			0.43125	0.607431			0.0285514	0.262893			0.807124	0.913591			115.619	7.52554		72.2296	6.06142		0.00147515	0.00433694	*
Cleaved caspase 3 (Asp175)	47.0512	7.07501		50.751	9.47415		47.4485	11.507		73.1084	20.2751		0.961569	0.939458			0.103498	0.284619			0.720875	0.837755			0.15862	0.53941			43.1327	2.1158		42.3125	3.55353		0.748524	0.370783
Cyclin D1	193.264	18.4648		183.76	8.51019		264.966	36.4595		224.67	31.8636		0.0384299	0.204974			0.213606	0.440563			0.0198273	0.197778			0.0981226	0.42959			222.351	11.1751		199.471	3.26909		0.027224	0.0246272	*
Phospho-cyclin D1 (pThr286)	96.3667	3.96676		94.0081	3.2314		91.0979	3.73925		90.8375	3.5671		0.169533	0.384441			0.147266	0.333513			0.365424	0.67251			0.317739	0.650572			107.029	9.22267		105.073	3.76643		0.750394	0.370783
E-cadherin	1904.68	340.494		1909.04	65.3874		46.4445	12.0768		86.1475	12.696		0.000700238	0.0257539	*		0.000761218	0.0175841	*		1.07993e-06	0.000129268	*		1.18518e-06	0.0001456	*		935.808	147.421		39.4835	8.94647		0.000463126	0.00226932	*
Phospho-EGFR (pTyr1086)	2294.57	23.6023		2569.46	339.508		2632.99	282.277		2253.4	315.772		0.107315	0.340202			0.832864	0.866629			0.815466	0.912255			0.30314	0.650572			2646.19	843.842		1632.94	111.813		0.108236	0.0772929
Phospho-EGFR (pTyr1173)	197.391	21.6764		196.312	16.5785		196.003	16.7287		188.817	11.4627		0.934169	0.939458			0.577638	0.660566			0.982905	0.988687			0.554842	0.761975			303.57	28.9799		178.073	12.2127		0.0022981	0.00563035	*
EGFR	55.5272	3.82448		53.9538	4.96392		55.4385	2.37414		55.8923	4.2663		0.974	0.939458			0.918576	0.92257			0.66318	0.821986			0.63472	0.795667			66.5644	4.95689		58.5102	1.57788		0.0553161	0.0422559	*
HER2	241.758	23.1595		243.01	36.7766		230.507	2.25494		208.513	49.0298		0.449483	0.657155			0.348071	0.550715			0.588399	0.776515			0.384797	0.675319			129.399	16.2965		559.645	63.9746		0.000350901	0.00187573	*
Phospho-HER2/EGFR (pTyr1248/Tyr1173)	44.7423	3.61605		46.2209	3.55034		47.5025	1.03846		44.5246	6.26718		0.273184	0.508915			0.960549	0.940199			0.581249	0.776515			0.703722	0.847571			42.9409	3.13046		59.8745	5.4666		0.00964044	0.0115685	*
HER3	54.9119	3.96762		55.1575	4.28733		54.2679	1.67091		55.6043	2.45075		0.809585	0.865806			0.810447	0.850969			0.754559	0.868468			0.884873	0.951835			100.916	6.50155		79.8513	2.5635		0.00641012	0.00941786	*
Phospho-HER3 (pTyr1289)	69.6553	4.0024		70.2317	2.29728		71.104	0.625618		69.9817	5.70416		0.571253	0.756693			0.940383	0.936329			0.561772	0.776515			0.947218	0.994579			90.1987	6.52057		82.8276	2.35895		0.139442	0.0964611
FAK	147.513	52.351		166.226	5.36208		129.756	4.04028		118.965	9.54854		0.589631	0.756693			0.405351	0.599384			0.00071052	0.0212623	*		0.00171133	0.0525592			107.541	3.38305		226.657	17.207		0.000298765	0.00187573	*
Phospho-FAK (pTyr397)	76.3526	3.96811		87.1306	13.753		88.0586	10.8664		96.8486	9.37667		0.154535	0.384441			0.0252137	0.116487			0.931195	0.986408			0.369008	0.674511			50.8134	6.92712		183.265	22.954		0.000666076	0.00279752	*
GAPDH	288.036	70.4838		257.587	73.2243		285.653	37.0119		323.18	43.1468		0.961021	0.939458			0.502287	0.626005			0.585451	0.776515			0.252281	0.645681			277.051	12.6846		318.962	56.2401		0.276457	0.171112
Phospho-GSK-3α/β (pSer21/Ser9)	187.577	24.4971		179.059	7.73012		201.861	18.742		198.903	13.3588		0.467565	0.666713			0.521038	0.628396			0.123229	0.425421			0.0899754	0.42959			247.746	26.4148		416.774	46.2645		0.00534276	0.00826722	*
GSK-3β	765.815	33.9299		578.94	95.0772		580.814	34.8977		519.139	30.1605		0.00275692	0.0375589	*		0.000710467	0.0175841	*		0.976021	0.988687			0.35774	0.665885			708.132	66.8574		840.633	47.7126		0.0491077	0.0390207	*
Phospho-GSK-3β (pSer9)	152.581	13.8084		149.241	13.9043		171.774	29.1147		131.983	3.50499		0.360545	0.618046			0.0664484	0.247574			0.292995	0.637663			0.10535	0.42959			188.636	17.3019		300.256	39.6197		0.0110583	0.0120413	*
Phospho-IGF-1Rβ (pTyr1162,pTyr1163)	407.621	47.6241		441.685	33.1588		462.803	56.1382		482.484	66.1956		0.263987	0.499844			0.187041	0.407607			0.604875	0.776515			0.394013	0.678495			390.593	55.8512		642.323	70.2752		0.00829725	0.0103804	*
JAK1	66.0098	21.008		54.7045	3.08305		59.8198	2.12871		50.7758	2.22279		0.63838	0.778989			0.2799	0.482515			0.0769776	0.376881			0.148242	0.535635			67.7557	2.42336		58.9701	1.69765		0.00675399	0.00942235	*
Phospho-JAK1 (pTyr1022,pThr1023)	241.967	15.657		241.928	29.8385		270.915	28.2406		225.075	34.0917		0.195422	0.406157			0.478825	0.626005			0.288736	0.637663			0.554309	0.761975			192.019	18.5993		359.883	36.6417		0.00210557	0.00538293	*
Phospho-M-CSF receptor (pTyr723)	68.2219	1.56071		76.2186	1.36021		72.2178	3.50983		79.8271	8.23849		0.145606	0.379183			0.0745314	0.257386			0.139514	0.451348			0.495665	0.75073			73.0314	1.60259		72.3595	1.58108		0.633017	0.323664
MAPKAPK-2	782.47	59.7454		805.728	51.3796		789.003	41.0787		810.593	3.30917		0.883602	0.916705			0.461375	0.626005			0.682338	0.833427			0.878057	0.951835			993.167	51.95		627.816	35.3469		0.000546887	0.00247361	*
Phospho-MAPKAPK-2 (pThr334)	60.5176	21.9924		49.5584	2.61922		51.6619	1.93357		50.8481	3.36765		0.525208	0.713665			0.493411	0.626005			0.326271	0.67251			0.628332	0.795667			69.1065	5.88027		47.9964	5.30371		0.00988927	0.0116298	*
MEK1/2	113.535	9.23184		93.3788	6.79797		105.283	8.08286		91.4267	9.84923		0.308806	0.548725			0.0470722	0.194173			0.122714	0.425421			0.791803	0.913591			115.453	15.3496		125.317	2.19952		0.332141	0.197271
Phospho-MEK1/2 (pSer217/Ser221)	74.9959	4.44759		88.9036	11.7959		126.901	23.1917		119.876	11.3912		0.0189902	0.127073			0.00313852	0.0422275	*		0.064695	0.376881			0.0307366	0.269714			88.1038	6.73607		79.5504	3.35047		0.120507	0.0843548
Met	57.9433	2.15815		62.7727	4.40055		58.8635	6.12451		61.0063	5.83618		0.818129	0.866917			0.441245	0.613571			0.419725	0.688516			0.698151	0.847571			70.3417	10.2864		77.7653	3.07417		0.296893	0.181847
Phospho-Met (pTyr1234)	77.7619	20.3508		63.6696	7.53149		69.7519	5.12527		62.0583	6.76002		0.5447	0.731544			0.273535	0.478686			0.312103	0.667119			0.796525	0.913591			55.5228	0.978895		91.8678	4.34278		0.000144785	0.00121619	*
Phospho-Met (pTyr1349)	102.507	8.80271		96.7065	8.64016		99.5012	7.20857		79.7012	7.11523		0.670552	0.78231			0.0251178	0.116487			0.689732	0.833948			0.0580913	0.327244			71.413	11.3639		120.05	7.02137		0.00322795	0.006332	*
Phospho-Mnk1 (pThr197,pThr202)	100.501	32.9516		86.6102	5.41104		83.2933	4.35885		91.4327	2.49732		0.4205	0.628679			0.659294	0.739305			0.454409	0.688516			0.233873	0.611305			131.742	15.7113		69.4837	6.10437		0.00306304	0.006332	*
Phospho-MSK1 (pSer376)	40.3295	1.49005		42.15	0.714547		41.1628	1.39988		42.5211	0.924496		0.520735	0.713665			0.0962268	0.284619			0.336054	0.67251			0.610674	0.795667			44.008	3.10749		40.3742	2.04385		0.165303	0.110455
mTOR	357.781	53.6344		311.06	16.0306		306.813	70.3049		279.022	28.2185		0.374573	0.618046			0.0875445	0.273685			0.923598	0.986408			0.16246	0.53941			216.294	23.5041		376.681	82.5008		0.0317191	0.0269463	*
Phospho-mTOR (pSer2448)	281.778	27.529		227.148	35.2615		248.677	22.1817		249.89	46.0555		0.180195	0.400241			0.361485	0.56421			0.421274	0.688516			0.534393	0.754599			234.386	11.6441		335.887	26.7675		0.00382966	0.00662306	*
Phospho-mTOR (pSer2481)	87.0497	26.3685		87.8161	5.72301		97.0234	24.9487		99.3686	14.3816		0.659114	0.778989			0.516657	0.628396			0.56733	0.776515			0.265739	0.650572			124.86	2.94857		121.071	18.125		0.738734	0.370783
NF-κB p105/p50	64.2524	4.44821		68.5225	11.8859		56.1249	4.52224		57.7123	3.01084		0.0906084	0.303553			0.102666	0.284619			0.166594	0.499621			0.201574	0.57647			94.8958	4.64976		69.2707	5.52366		0.00354459	0.006332	*
Phospho-NF-κB p65 (pSer536)	57.6289	7.04555		63.111	7.41999		55.5591	2.10165		58.471	2.11447		0.651483	0.778989			0.852915	0.871785			0.165168	0.499621			0.356323	0.665885			52.702	0.797153		52.4245	4.70983		0.924028	0.452774
p120 catenin	4796.27	426.745		4193.75	402.604		2644	107.454		3421.13	218.001		0.00106429	0.0257539	*		0.00764926	0.0631064			0.00298803	0.0510952			0.0431167	0.289445			1052.89	103.92		2171.31	132.206		0.000324267	0.00187573	*
p38 MAPK	248.982	53.1583		297.852	3.11553		302.201	8.27835		285.585	23.7553		0.161805	0.384441			0.337487	0.542522			0.442463	0.688516			0.425267	0.678495			345.485	28.9364		250.308	14.1169		0.00689049	0.00942235	*
Phospho-p38 MAPK (pThr180,pTyr182)	76.0746	18.972		86.1419	26.3441		86.7009	4.04062		96.1097	18.9847		0.396232	0.626915			0.265484	0.471744			0.972709	0.988687			0.622966	0.795667			59.9626	6.78182		75.895	4.99345		0.030571	0.0268295	*
p44/42 MAPK (ERK1/2)	2091.33	433.603		1417.41	90.4815		2018.01	431.932		1447.16	176.817		0.845756	0.888044			0.0757674	0.257386			0.0778956	0.376881			0.808111	0.913591			1499.24	116.439		1876.95	428.787		0.214897	0.1404
p53	31.8261	5.55137		28.4475	1.75128		28.2748	11.7231		28.3667	3.41644		0.659235	0.778989			0.409968	0.599384			0.980271	0.988687			0.972956	>9.99E-01			29.8115	4.77903		40.5916	16.6096		0.340806	0.200394
Phospho-p53 (pSer15)	39.6482	2.33004		34.1339	2.41445		31.8873	3.96338		33.9804	8.73392		0.0430144	0.207007			0.338195	0.542522			0.449716	0.688516			0.978488	>9.99E-01			27.7886	3.49807		32.2997	6.80004		0.364811	0.207169
p70 S6 kinase	102.842	9.89138		129.393	1.76159		139.093	8.47545		140.255	15.4481		0.00852633	0.0757532			0.0241824	0.116487			0.124392	0.425421			0.293011	0.650572			818.3	36.6026		90.2829	6.5545		4.50951e-06	8.83863e-05	*
Phospho-p70 S6 kinase (pThr389)	255.053	9.75654		280.622	15.7511		337.138	34.3075		291.992	10.3197		0.0163197	0.117808			0.0107859	0.0830514			0.0604861	0.376881			0.354661	0.665885			2555.56	58.5684		211.455	22.3745		3.40635e-07	2.00294e-05	*
Phospho-p70 S6 kinase (pThr421,pSer424)	129.412	63.3381		86.8271	18.408		72.7705	4.98147		85.1496	7.51939		0.197451	0.406157			0.295705	0.502263			0.270725	0.623189			0.890746	0.951835			154.781	41.3404		53.5183	2.77961		0.013338	0.0140049	*
p90 S6 kinase	129.532	39.5835		85.2167	15.1802		76.3447	5.65009		96.5706	6.75727		0.08255	0.303553			0.228153	0.460712			0.396099	0.687146			0.302304	0.650572			61.2927	0.392925		96.9373	9.114		0.00248139	0.00583623	*
Phospho-p90 S6 kinase (pThr359,pSer363)	70.7737	8.29985		81.4882	13.2834		80.1104	6.70167		90.0466	15.0505		0.203958	0.406157			0.123953	0.298261			0.880124	0.957734			0.501098	0.75073			65.5453	7.72438		91.3179	6.16543		0.010687	0.0120413	*
Phospho-PDGFRβ (pTyr1021)	231.017	3.78874		235.002	10.3089		263.475	23.0412		251.126	7.55299		0.0737858	0.303553			0.0145754	0.0990271			0.122453	0.425421			0.0940831	0.42959			289.649	15.413		321.982	39.3134		0.255419	0.161491
Phospho-PDGFRβ (pTyr751)	64.6625	8.52179		72.8243	7.59024		73.1648	4.9569		65.585	8.25938		0.209639	0.410394			0.899665	0.911502			0.95133	0.988687			0.326221	0.656987			169.903	29.259		83.415	8.59215		0.0079723	0.0101907	*
PDK1	84.4124	3.07781		83.0351	6.23742		72.455	2.97515		76.7611	1.14371		0.00843889	0.0757532			0.0156748	0.10058			0.0568313	0.376881			0.161536	0.53941			74.1574	0.89391		82.9428	4.70497		0.0335634	0.0277962	*
Phospho-PDK1 (pSer241)	237.772	45.9994		200.811	14.1906		181.364	14.3645		229.98	6.02954		0.112529	0.34203			0.785637	0.832487			0.170499	0.499621			0.030589	0.269714			269.59	1.78917		341.68	23.2227		0.00584042	0.00880556	*
PI3K p110α	122.541	8.16922		130.224	14.7045		120.25	8.08567		85.7181	9.71636		0.747491	0.838206			0.00737204	0.0631064			0.361559	0.67251			0.0119342	0.162901			128.769	4.28116		90.6055	6.36914		0.000999028	0.00326349	*
Phospho-PKC (pan) (pSer660 (βII))	296.008	61.1962		186.728	22.6936		215.08	30.0719		248.594	11.2016		0.108983	0.340202			0.257267	0.471744			0.262361	0.623189			0.0133236	0.16368			146.851	11.4677		62.8683	14.1744		0.00133731	0.00413862	*
Phospho-PKC substrate ((Arg/Lys)(Und)pSer(Hyd)(Arg/Lys))c	993.19	208.751		724.427	88.3112		692.857	106.769		803.345	59.5693		0.0907575	0.303553			0.204404	0.429248			0.713246	0.837494			0.268767	0.650572			691.109	129.578		360.461	68.5454		0.0174424	0.0170935	*
PKCα	437.052	21.9643		317.8	58.1751		342.427	49.9761		382.753	68.739		0.0398614	0.204974			0.262424	0.471744			0.607721	0.776515			0.279708	0.650572			295.3	29.4814		307.236	20.8247		0.597305	0.31377
Phospho-PKCα (pThr638)	2584.23	340.255		1297.37	474.889		1366.87	219.17		1769.23	154.626		0.00647281	0.0679645			0.0194857	0.116487			0.829262	0.919099			0.17709	0.572512			334.158	39.1758		113.844	15.7717		0.000831209	0.00289408	*
Phospho-PKCγ (pThr514)	4900.66	541.332		5172	223.292		3970.55	464.167		4279.91	1328.36		0.0867581	0.303553			0.495204	0.626005			0.0156032	0.169792			0.315287	0.650572			4238.6	1434.38		1773.53	124.306		0.0413275	0.0337508	*
PKCζ	156.893	3.46893		157.842	2.69743		149.47	6.81937		133.701	19.9237		0.168347	0.384441			0.117926	0.289798			0.119286	0.425421			0.106028	0.42959			173.671	19.378		124.508	6.67486		0.0142093	0.014658	*
Phospho-PKCζ/λ (pThr410/Thr403)	259.048	19.9491		293.633	13.6344		274.443	8.43056		275.549	7.06715		0.285828	0.524018			0.24828	0.470104			0.106749	0.425421			0.111008	0.42959			341.482	19.4908		316.396	16.6392		0.165307	0.110455
Prohibitin	363.121	107.196		457.446	55.7694		385.972	101.218		412.46	77.5679		0.801638	0.865806			0.553562	0.645822			0.344371	0.67251			0.460483	0.716081			297.616	33.9782		241.11	109.418		0.441097	0.242397
PTEN	365.988	53.2259		470.124	48.7555		342.139	77.2712		268.67	50.6929		0.682495	0.788282			0.0835587	0.273685			0.0722858	0.376881			0.00770143	0.118265			330.783	28.2889		285.902	52.6137		0.263034	0.164536
Phospho-PTEN (pSer380,pThr382,pThr383)	157.086	21.7305		182.654	44.1609		209.261	28.2133		177.464	42.9251		0.0641446	0.28495			0.504056	0.626005			0.428769	0.688516			0.891014	0.951835			225.958	15.8651		148.257	28.6333		0.0147166	0.0146667	*
Phospho-Raf-1 (pSer259)	195.57	9.44049		188.402	37.8319		139.273	2.44958		153.13	7.12392		0.000562294	0.0257539	*		0.00340754	0.0422275	*		0.0881594	0.376881			0.187707	0.57647			212.77	13.1042		217.562	6.19507		0.597658	0.31377
Phospho-Raf-1 (pSer338)	175.92	28.2774		150.988	9.85711		165.336	12.2696		153.6	2.29066		0.584205	0.756693			0.244692	0.470104			0.189478	0.532219			0.678278	0.833265			215.889	12.3097		158.381	12.8705		0.00501434	0.00796873	*
Raf-1	160.82	12.2618		171.408	6.44599		139.615	8.71534		142.534	15.691		0.0711566	0.303553			0.186827	0.407607			0.00709763	0.0943985			0.0420242	0.289445			266.237	26.1644		214.008	9.91565		0.0318706	0.0269463	*
Ras	158.713	17.3692		142.753	12.5205		139.062	4.65623		149.1	12.2728		0.131374	0.379183			0.477556	0.626005			0.657326	0.821986			0.564426	0.761975			175.915	18.8504		137.342	5.85062		0.0276628	0.024645	*
ROCK-I	200.379	10.8302		220.146	6.5663		194.622	7.201		216.741	8.76226		0.485774	0.679399			0.111666	0.289418			0.0105236	0.125968			0.618242	0.795667			217.06	5.22031		174.003	8.94669		0.00197386	0.00527558	*
S6 ribosomal protein	251.567	25.6068		263.158	119.48		416.125	141.853		665.39	202.004		0.119158	0.352892			0.0244473	0.116487			0.22632	0.564386			0.0412046	0.289445			366.135	101.916		198.986	63.3466		0.0733539	0.0539151
Phospho-S6 ribosomal protein (pSer235,pSer236)	113.419	62.7473		82.8865	21.5351		119.763	38.8553		128.889	50.6825		0.888927	0.916705			0.756421	0.80895			0.223997	0.564386			0.221487	0.591514			664.97	362.025		99.5031	9.70944		0.0538447	0.0422143	*
Phospho-S6 ribosomal protein (pSer240,pSer244)	290.606	81.7528		194.695	73.923		275.151	56.446		480.91	463.48		0.800849	0.865806			0.522303	0.628396			0.208406	0.542308			0.350417	0.665885			1356.2	426.267		236.325	75.6286		0.0109868	0.0120413	*
Src	1131.2	264.634		1011.37	370.059		1325.91	206.605		1477.51	97.7963		0.371961	0.618046			0.100647	0.284619			0.268016	0.623189			0.102568	0.42959			1104.15	177.617		1284.72	245.049		0.359806	0.207169
Phospho-Src (family) (pTyr416)	243.41	44.8061		226.168	2.64962		234.781	36.6894		234.401	11.2781		0.809067	0.865806			0.752547	0.80895			0.705929	0.837494			0.286015	0.650572			211.447	19.8371		345.04	59.0648		0.0205849	0.0195225	*
Stat1	97.0588	3.64197		89.8782	3.4971		93.3215	5.72538		103.651	7.49125		0.393992	0.626915			0.242367	0.470104			0.425006	0.688516			0.0447936	0.289445			119.825	13.681		114.341	3.03001		0.534593	0.288386
Phospho-Stat1 (pSer727)	162.751	14.7063		169.48	8.47965		155.485	5.3143		174.955	2.92548		0.465861	0.666713			0.231353	0.460712			0.0724819	0.376881			0.349746	0.665885			164.838	10.5302		73.6702	1.40277		0.000119246	0.00116861	*
Phospho-Stat1 (pTyr701)	77.9809	4.93088		74.6627	3.93819		78.2053	4.60108		74.1754	5.64276		0.955721	0.939458			0.429214	0.607431			0.367423	0.67251			0.909643	0.963359			80.9332	9.19216		91.793	6.03146		0.162193	0.110455
Stat3	170.859	19.3139		230.329	28.7118		194.97	15.8298		143.811	7.79938		0.169753	0.384441			0.087674	0.273685			0.135129	0.449304			0.00729697	0.118265			724.984	155.807		594.921	49.2737		0.24012	0.153468
Phospho-Stat3 (pTyr705)	94.7116	3.5518		109.308	10.0538		98.3302	5.42497		104.776	7.16505		0.38798	0.626915			0.0947419	0.284619			0.171132	0.499621			0.559611	0.761975			105.835	8.85464		99.7398	5.43255		0.366422	0.207169
Stat5	104.963	24.8925		109.519	4.38742		140.747	23.1262		121.366	22.6886		0.142146	0.379183			0.446234	0.613571			0.0831594	0.376881			0.424663	0.678495			83.0349	8.21574		96.1801	24.4973		0.427895	0.237361
Phospho-Stat5 (pTyr694)	115.135	13.9021		92.736	21.0173		114.682	20.0698		107.722	19.5632		0.976061	0.939458			0.621094	0.703298			0.261114	0.623189			0.417288	0.678495			99.2911	19.7199		164.051	25.0527		0.0244865	0.0224969	*
Stat6	178.443	15.3046		149.09	18.8548		151.381	7.97912		125.833	19.2299		0.0532001	0.245784			0.0206882	0.116487			0.855798	0.939807			0.208955	0.57647			65.9281	2.64014		338.87	10.8571		1.86729e-06	5.48984e-05	*
Phospho-Stat6 (pTyr641)	114.66	17.3997		105.15	10.8742		106.037	17.6137		72.5873	10.4652		0.578974	0.756693			0.0229975	0.116487			0.944198	0.988687			0.0201787	0.22536			90.1841	5.81206		100.839	4.32008		0.0632915	0.047712	*
Survivin	233.548	16.5412		303.022	33.8931		325.144	30.2417		324.53	55.4988		0.0100119	0.0825983			0.0529294	0.210805			0.446426	0.688516			0.597367	0.795667			310.304	33.4782		195.342	10.9445		0.00482405	0.00796873	*
Tuberin	69.8251	1.61202		69.6104	5.12858		73.1384	3.42114		72.641	5.30244		0.20394	0.406157			0.429196	0.607431			0.377492	0.674414			0.516067	0.754599			98.1092	3.21181		110.751	10.1573		0.109104	0.0772929
Phospho-Tuberin (pThr1462)	58.5188	1.56228		66.264	4.97717		61.3622	2.25932		63.6753	0.708076		0.147734	0.379183			0.00645203	0.0621008			0.195636	0.532219			0.424548	0.678495			77.6707	7.55223		80.3694	4.36421		0.620128	0.322686
Phospho-VEGFR2 (pTyr1059)	47.358	21.0094		38.5095	1.75154		38.1063	0.169291		39.1221	2.75459		0.488226	0.679399			0.53751	0.640025			0.713654	0.837494			0.762077	0.908943			72.1611	10.2228		48.8791	4.80433		0.0233517	0.0217949	*
Phospho-VEGFR2 (pTyr1175)	44.1686	8.97226		42.3006	3.79679		46.3894	2.75532		45.3381	4.53529		0.703009	0.803936			0.850087	0.871785			0.205956	0.542308			0.424061	0.678495			364.648	88.2273		101.269	17.2033		0.007106	0.00949621	*
Phospho-VEGFR2 (pTyr951)	45.6991	5.85319		42.051	3.90812		45.5475	5.17307		45.9323	4.01875		0.975047	0.939458			0.957935	0.940199			0.402618	0.688477			0.296917	0.650572			192.319	42.5632		69.2899	8.35533		0.00796912	0.0101907	*
Wnt-1	147.905	3.90805		153.054	5.55256		151.328	3.19802		153.922	3.31358		0.304867	0.548725			0.111531	0.289418			0.666104	0.821986			0.827062	0.923678			153.22	8.03922		138.824	4.69762		0.055335	0.0422559	*
YAP	106.453	5.75578		111.28	6.61256		115.34	6.33741		97.2844	5.43095		0.146647	0.379183			0.115266	0.289418			0.485432	0.717361			0.0471218	0.289445			91.6953	10.4217		82.1107	4.21533		0.213601	0.1404
aLevels of proteins/phosphoproteins in whole cell lysates from E-cadherin-positive (E+) and E-cadherin-negative (E−) cells were determined by RPPA analysis. Mean normalised intensities from biological triplicate lysates are shown with respective standard deviations (s.d.).
bDifferences between protein/phosphoprotein abundances were assessed by t-tests using the two-step linear step-up procedure of Benjamini, Krieger and Yekutieli to set the false discovery rate (FDR) at 5% (Q = 0.05; asterisks).
cHyd, hydrophobic amino acid residue; Und, undetermined amino acid residue.
