# Supplementary material for: E-cadherin loss induces targetable autocrine activation of growth factor signalling in lobular breast cancer
Source: Sci Rep. 2018 Oct 18;8:15454. doi: 10.1038/s41598-018-33525-5 (PMC6193986; doi:10.1038/s41598-018-33525-5)
Supplement: Supplementary file 4 — Supplementary Table S3 [file 41598_2018_33525_MOESM4_ESM.xlsx]

## Sheet: Supplementary Table S3
Supplementary Table S3. RPPA analysis of E-cadherin-positive and E-cadherin-negative cell lines (relative phosphoproteins).
Phosphoprotein	Mousea												Humana
	E+						E−						E+			E−
	Trp53Δ/Δ-3			Trp53Δ/Δ-7			mILC-1			mILC-2			MCF7			IPH-926
	log2(phospho/total)	s.d.		log2(phospho/total)	s.d.		log2(phospho/total)	s.d.		log2(phospho/total)	s.d.		log2(phospho/total)	s.d.		log2(phospho/total)	s.d.
Phospho-Akt (pSer473)	-3.79632	0.558243		-3.63696	0.581863		-2.21361	0.275761		-2.74699	0.370339		-4.64838	0.316362		-1.02786	0.551007
Phospho-Akt (pThr308)	-0.746642	0.526314		-0.875949	0.500586		-0.255095	0.303077		-0.534997	0.339344		-4.15436	0.268663		-1.52467	0.487405
Phospho-AMPKα (pThr172)	1.29987	0.392317		1.39723	0.190271		1.28375	0.436174		0.950007	0.302593		0.831683	0.265107		-0.837183	0.177214
Phospho-β-catenin (pSer33,pSer37,pThr41)	-3.84179	0.478748		-3.76783	0.10292		-0.732566	0.296921		-0.740397	0.27517		-3.22964	0.265637		-1.86155	0.382007
Phospho-β-catenin (pThr41,pSer45)	-3.97309	0.404457		-3.78454	0.192046		-1.06576	0.43057		-1.03738	0.325748		-2.38186	0.254476		-1.37326	0.498478
Phospho-Bim (pSer69)	-1.71543	0.133993		-1.61461	0.153991		-1.56672	0.128441		-1.33983	0.149958		-0.456607	0.115906		-0.359246	0.123359
Phospho-c-Jun (pSer73)	-0.377451	0.0692448		-0.330819	0.200097		-0.324785	0.180897		-0.452551	0.106427		-0.567303	0.040019		-0.406125	0.114345
Phospho-c-Myc (pThr58,pSer62)	0.6358	0.0814508		0.478379	0.13212		0.445295	0.148915		0.551515	0.0549151		0.585995	0.0849251		0.784294	0.0738121
Phospho-cyclin D1 (pThr286)	-1.00397	0.150086		-0.966965	0.0832061		-1.54032	0.20716		-1.30645	0.212307		-1.05484	0.143917		-0.924782	0.0568632
Phospho-EGFR (pTyr1086)	5.36889	0.100469		5.5736	0.232285		5.56967	0.166551		5.33331	0.230214		5.31302	0.472438		4.80264	0.106171
Phospho-EGFR (pTyr1173)	0.783693	0.187012		0.900706	0.180171		0.886305	0.137764		1.3792	0.140704		2.18921	0.174672		1.60571	0.106318
Phospho-HER2/EGFR (pTyr1248/Tyr1173)	-0.295482	0.180819		-0.255011	0.244847		-0.192094	0.0345527		-0.320594	0.395371		-1.5914	0.209939		-3.2245	0.211064
Phospho-HER3 (pTyr1289)	0.343114	0.133184		0.348566	0.121664		0.389832	0.0461988		0.331782	0.133684		-0.161981	0.1397		0.0527957	0.0619141
Phospho-FAK (pTyr397)	-1.66406	0.517458		-1.47333	0.232427		-1.62131	0.183607		-1.2166	0.181435		-1.0816	0.201844		-0.30658	0.211299
Phospho-GSK-3β (pSer9)	-2.32742	0.145369		-1.95577	0.272399		-1.75757	0.259439		-1.97577	0.0921578		-1.90842	0.189903		-1.48528	0.207232
Phospho-JAK1 (pTyr1022,pThr1023)	1.87406	0.468541		2.14485	0.195634		2.17915	0.15891		2.14819	0.227466		1.50284	0.148964		2.60947	0.152648
Phospho-MAPKAPK-2 (pThr334)	-3.69261	0.535731		-4.02309	0.119488		-3.93286	0.0925066		-3.99471	0.0957304		-3.84514	0.144099		-3.70934	0.178921
Phospho-MEK1/2 (pSer217/Ser221)	-0.598251	0.145196		-0.070852	0.218339		0.269433	0.285979		0.390855	0.207242		-0.390029	0.221262		-0.65564	0.0658279
Phospho-Met (pTyr1234)	0.424422	0.381367		0.0204656	0.198375		0.244858	0.183765		0.0246658	0.209154		-0.341299	0.2125		0.240432	0.0889031
Phospho-Met (pTyr1349)	0.823008	0.135042		0.623474	0.163838		0.75734	0.18291		0.385642	0.188776		0.0218075	0.311792		0.626438	0.101845
Phospho-mTOR (pSer2448)	-0.344519	0.258147		-0.45356	0.235976		-0.303089	0.354751		-0.159086	0.303294		0.115893	0.17238		-0.165366	0.336246
Phospho-mTOR (pSer2481)	-1.73916	0.487599		-1.14866	0.119866		-1.50382	0.496902		-2.27491	0.254728		-0.792683	0.160433		-1.63749	0.38274
Phospho-p38 MAPK (pThr180,pTyr182)	-1.71056	0.473628		-1.78981	0.441466		-1.80139	0.0779903		-1.57116	0.309215		-2.52649	0.20304		-1.72163	0.125021
Phospho-p53 (pSer15)	0.317049	0.265546		0.262902	0.135285		0.173465	0.624462		0.260503	0.409504		-0.101377	0.294058		-0.329662	0.663885
Phospho-p70 S6 kinase (pThr389)	0.0759896	0.14933		0.21405	0.0833252		0.315496	0.171118		0.375522	0.166883		1.64294	0.0725091		1.22783	0.185131
Phospho-p70 S6 kinase (pThr421,pSer424)	0.331537	0.719601		-0.57554	0.306493		-0.934623	0.132217		-0.719977	0.20367		-2.4024	0.390695		-0.754421	0.128782
Phospho-p90 S6 kinase (pThr359,pSer363)	-0.872028	0.47222		-0.064544	0.348358		0.0694616	0.161139		-0.100912	0.261412		0.0967775	0.17027		-0.0861536	0.166992
Phospho-PDK1 (pSer241)	1.49406	0.284017		1.27405	0.14879		1.32373	0.128709		1.58306	0.0435055		1.8621	0.0198521		2.04246	0.127719
Phospho-PKCα (pThr638)	4.89759	0.20332		3.62406	0.590438		3.59517	0.312805		4.24475	0.288146		0.178346	0.222155		-1.43229	0.222508
Phospho-PKCζ/λ (pThr410/Thr403)	0.723437	0.115589		0.895537	0.0713825		0.876647	0.0793504		1.0433	0.218147		0.97545	0.180813		1.34549	0.108344
Phospho-PTEN (pSer380,pThr382,pThr383)	-1.22024	0.289572		-1.36393	0.379541		-0.709277	0.379471		-0.598309	0.442572		-0.549829	0.159636		-0.947421	0.384868
Phospho-Raf-1 (pSer259)	0.282239	0.130191		0.136379	0.294736		-0.0035413	0.0935651		0.103458	0.17242		-0.323413	0.167322		0.0237665	0.078459
Phospho-Raf-1 (pSer338)	0.129469	0.256665		-0.182999	0.108694		0.243944	0.139903		0.107878	0.160272		-0.302421	0.163917		-0.434263	0.134955
Phospho-S6 ribosomal protein (pSer235,pSer236)	-0.355079	0.811542		-0.572235	0.754683		-0.716037	0.678932		-0.327846	0.716704		0.860912	0.882144		-0.999854	0.480368
Phospho-S6 ribosomal protein (pSer240,pSer244)	0.208123	0.431607		-0.434717	0.853875		-0.596797	0.573989		-0.468432	1.45776		1.88912	0.605713		0.248105	0.651225
Phospho-Src (family) (pTyr416)	-2.2164	0.429459		-2.16084	0.528151		-2.49759	0.318378		-2.65612	0.118055		-2.38457	0.268661		-1.89662	0.369751
Phospho-Stat1 (pSer727)	0.745732	0.141156		0.915072	0.0914408		0.73649	0.10132		0.755247	0.107023		0.460121	0.188749		-0.634187	0.0470771
Phospho-Stat1 (pTyr701)	-0.315737	0.106078		-0.267584	0.0945611		-0.254942	0.122632		-0.482727	0.151384		-0.566126	0.232339		-0.316883	0.102214
Phospho-Stat3 (pTyr705)	-0.85119	0.171823		-1.0753	0.223495		-0.987549	0.141618		-0.456867	0.125917		-2.77613	0.332716		-2.57646	0.143012
Phospho-Stat5 (pTyr694)	0.133448	0.383937		-0.23998	0.332035		-0.295468	0.346319		-0.172058	0.376013		0.257946	0.320117		0.770334	0.428445
Phospho-Stat6 (pTyr641)	-0.638105	0.251477		-0.503734	0.235688		-0.513613	0.25142		-0.793723	0.303105		0.451979	0.109465		-1.74868	0.0771795
Phospho-Tuberin (pThr1462)	-1.3826	0.0509195		-1.17135	0.15179		-1.48509	0.0858821		-1.05155	0.106525		-0.337017	0.148016		-0.462606	0.153767
aLevels of phosphoproteins in whole cell lysates from E-cadherin-positive (E+) and E-cadherin-negative (E−) cells were determined by RPPA analysis. Binary-logarithm-transformed mean normalised intensity ratios (phosphoprotein/total protein; phospho/total) from biological triplicate lysates are shown with respective standard deviations (s.d.; error propagation approach).
