# Supplementary material for: E-cadherin loss induces targetable autocrine activation of growth factor signalling in lobular breast cancer
Source: Sci Rep. 2018 Oct 18;8:15454. doi: 10.1038/s41598-018-33525-5 (PMC6193986; doi:10.1038/s41598-018-33525-5)
Supplement: Supplementary file 5 — Supplementary Table S4 [file 41598_2018_33525_MOESM5_ESM.xlsx]

## Sheet: Supplementary Table S4
Supplementary Table S4. Autocrine growth factor receptor expression in mILC and human ILC.
mILC
Receptor					Ligand
Receptor gene name	RefSeq accession	Expression in mILC-1	Expression in mILC-2		Ligand gene name	RefSeq accession	Expression in mILC-1	Expression in mILC-2
Acvr1	NM_001110204	2.3904	3.3406		Inha	NM_010564	0.78124	1.1698
Acvr1b	NM_007395	5.7236	7.7359		Inhba	NM_008380	18.305	40.715
Acvr2a	NM_007396	5.8809	4.9895		Inhbb	NM_008381	21.076	17.873
Bmpr1a	NM_009758	14.554	30.737		Bmp1	NM_009755	31.778	50.594
Bmpr1b	NM_007560	3.202	0.64146		Bmp4	NM_007554	1.6028	4.2399
Bmpr2	NM_007561	5.766	5.002		Bmp7	NM_007557	22.226	31.502
Csf1r	NM_001037859	2.7378	10.186		Csf1	NM_001113529	33.225	35.265
					Csf3	NM_009971	9.2456	13.263
Egfr	NM_007912	11.458	15.857		Areg	NM_009704	8.5793	19.27
Erbb2	NM_001003817	18.224	20.096		Btc	NM_007568	0.66235	3.4217
Erbb3	NM_010153	10.892	9.1797		Epgn	NM_053087	1.1007	0.43941
					Ereg	NM_007950	7.0078	37.577
					Hbegf	NM_010415	13.894	26.122
					Nrg1	NM_178591	4.3061	3.7638
					Nrg4	NM_032002	2.0217	1.8308
Fgfr1	NM_001079908	11.841	14.584		Fgf13	NM_010200	0.01176	4.2477
Fgfr2	NM_010207	0.14095	1.1318		Fgf2	NM_008006	0.33734	1.2312
Igf1r	NM_010513	4.1887	6.0724		Irs1	NM_010570	6.5822	4.2608
Igf2r	NM_010515	0.11816	17.933		Irs2	NM_001081212	3.7181	6.6652
Insr	NM_010568	4.8839	6.1629
Met	NM_008591	47.713	36.518		Hgf	NM_010427	1.5744	3.6496
Pdgfra	NM_001083316	4.1484	0.87915		Pdgfa	NM_008808	20.211	44.472
Pdgfrb	NM_001146268	1.1478	0.35569		Pdgfb	NM_011057	18.459	19.269
					Pdgfc	NM_019971	0.29206	13.462
Tgfbr1	NM_009370	14.327	20.275		Tgfa	NM_031199	5.0519	5.1092
Tgfbr2	NM_009371	45.771	100.84		Tgfb1	NM_011577	1.4415	1.8389
Tgfbr3	NM_011578	0	8.0404		Tgfb3	NM_009368	8.0257	4.4239
Vegfr3	NM_008029	0	7.639		Vegfa	NM_001025250	18.331	66.33
					Vegfb	NM_001185164	6.7249	6.9739
					Vegfc	NM_009506	15.284	41.739
					Figf	NM_010216	0.62487	1.9386
Human ILC
Receptor					Ligand
Receptor gene name	RefSeq accession	Expression in IPH-926			Ligand gene name	RefSeq accession	Expression in IPH-926
ACVR1	NM_001105	4.3964			INHBB	NM_002193	39.668
ACVR1B	NM_004302	8.4697
ACVR2A	NM_001616	7.9756
ACVR2B	NM_001106	1.2398
BMPR1A	NM_004329	6.7471			BMP6	NM_001718	8.98
BMPR2	NM_001204	6.3527			BMP7	NM_001719	73.514
ERBB2	NM_004448	93.26			BTC	NM_001729	5.0892
ERBB3	NM_001982	68.48			EGF	NM_001963	2.2134
ERBB4	NM_001042599	3.6354			HBEGF	NM_001945	1.5453
FGFR1	NM_001174067	15.297			FGF13	NM_001139500	3.0835
FGFR3	NM_022965	9.2625
FGFR4	NM_002011	52.922
TGFBR1	NM_004612	101.31			TGFB2	NM_001135599	2.6874
TGFBR3	NM_001195683	14.84			TGFB3	NM_003239	42.879
